# Supplementary material for: Particulate Matter Exposure and Allergic Rhinitis: The Role of Plasmatic Extracellular Vesicles and Bacterial Nasal Microbiome
Source: Int J Environ Res Public Health. 2021 Oct 12;18(20):10689. doi: 10.3390/ijerph182010689 (PMC8535327; doi:10.3390/ijerph182010689)
Supplement: Supplementary file 1 [file ijerph-18-10689-s001.zip]

Archive with 1 entries (1 files):
- ijerph-1366401-supplementary.pdf
